# Supplementary material for: A high-density genetic map for anchoring genome sequences and identifying QTLs associated with dwarf vine in pumpkin (Cucurbita maxima Duch.)
Source: BMC Genomics. 2015 Dec 24;16:1101. doi: 10.1186/s12864-015-2312-8 (PMC4690373; doi:10.1186/s12864-015-2312-8)
Supplement: Additional file 2 — Table S1. Segregation distortion markers. Table S2. Phenotypic variation of vine length of Rimu, SQ026, F1 and F2 population. Table S3. Predicted genes in the genome region of the major QTL qCmB2 on scaffold S5. Table S4. Vine phenotypes and genotypes of gene Cma_004516 in F2:3 families. Table S5. Vine phenotypes and genotypes of gene Cma_004516 in the second F2 population. Table S6. Varieties and their vine phenotypes and genotypes of gene Cma_004516. Table S7. Primers used in the present study. (XLSX 43 kb) [file 12864_2015_2312_MOESM2_ESM.xlsx]

## Sheet: Table S1
Table S1 Segregation distortion markers.
LG	SNP marker	F2 Genotyping					P value
		Rimu	H	SQ026	Missing	Associated parent
3	S5_240002	30	96	52	8	SQ026	0.02
3	S5_257944	25	86	50	25	SQ026	0
3	S5_649585	36	92	58	0	SQ026	0.02
12	S23_1023684	48	87	30	21	Rimu	0.04
12	S23_1305787	52	93	30	11	Rimu	0.02
12	S23_165227	58	90	38	0	Rimu	0.04
12	S23_350599	47	82	26	31	Rimu	0.01
12	S23_521012	62	86	37	1	Rimu	0.01

## Sheet: Table S2
Table S2 Phenotypic variation of vine length of Rimu, SQ026, F1 and F2 population
Trait	Parental lines		F1	F2 population
	Rimu	SQ026		Mean	Min.	Max.	Standard Error	variance
vine length	256 cm	73 cm	154 cm	174.1	30	272	65.8	37.8
Measurement the vine length at the 25th internode.

## Sheet: Table S3
Table S3 Predicted genes in the genome region of the major QTL qCmB2 on scaffold S5.
Gene ID	Annotation	Interpro annotation	CDS Start position	CDS End position
Cma_004489	High mobility group B protein 14	IPR009071 (High mobility group box domain)	647245	650041
Cma_004490	Conserved hypothetical plastid protein	IPR007570 (Uncharacterised protein family Ycf23), IPR013785 (Aldolase-type TIM barrel)	650580	653961
Cma_004491	Unknown protein		655555	655806
Cma_004492	Transcription factor bHLH144, putative	IPR011598 (Myc-type, basic helix-loop-helix (bHLH) domain)	659905	660654
Cma_004493	Unknown protein		660828	661658
Cma_004494	Unknown protein		662128	663883
Cma_004495	Chlorophyll a-b binding protein 21, chloroplastic	IPR022796 (Chlorophyll A-B binding protein), IPR023329 (Chlorophyll a/b binding protein domain)	664144	664941
Cma_004496	Chlorophyll a-b binding protein 21, chloroplastic	IPR022796 (Chlorophyll A-B binding protein), IPR023329 (Chlorophyll a/b binding protein domain)	665512	666309
Cma_004497	Probable O-acetyltransferase CAS1	IPR012419 (Cas1p 10 TM acyl transferase domain)	667407	672353
Cma_004498	WRKY transcription factor 74	IPR017396 (PWRKY transcription factor, group IIc)	675153	676228
Cma_004499	Outward rectifying potassium channel protein	IPR003280 (Two pore domain potassium channel), IPR011992 (EF-hand domain pair)	681094	684029
Cma_004500	Unknown protein		684278	686340
Cma_004501	DNA-binding	IPR002836 (PDCD5-related protein)	686401	690161
Cma_004502	Pterin-4-alpha-carbinolamine dehydratase	IPR001533 (Transcriptional coactivator/pterin dehydratase), IPR011012 (Longin-like domain)	690454	697528
Cma_004503	Kinase-related protein of unknown function (DUF1296)	IPR009060 (UBA-like), IPR009719 (Protein of unknown function DUF1296, plant)	698759	707088
Cma_004504	Carbohydrate-binding X8 domain superfamily protein, putative	IPR012946 (X8 domain)	709802	711276
Cma_004505	Unknown protein		712101	713640
Cma_004506	CTD small phosphatase-like protein 2	IPR004274 (NLI interacting factor), IPR023214 (HAD-like domain)	714636	719555
Cma_004507	Unknown protein		719604	720522
Cma_004508	Transposon Ty1-BL Gag-Pol polyprotein	IPR012337 (Ribonuclease H-like domain), IPR013103 (Reverse transcriptase, RNA-dependent DNA polymerase)	725199	730966
Cma_004509	Protein MEI2-like 2	IPR007201 (RNA recognition motif 2), IPR012677 (Nucleotide-binding alpha-beta plait domain)	730978	734953
Cma_004510	60S ribosomal protein L32-1	IPR001515 (Ribosomal protein L32e)	737802	741115
Cma_004511	Pentatricopeptide repeat-containing protein		742013	743367
Cma_004512	(AWPM-19-like protein) (Plasma membrane associated protein-like)	IPR008390 (AWPM-19-like)	744040	744904
Cma_004513	Lipid A export ATP-binding/permease protein MsbA	IPR003439 (ABC transporter-like), IPR011527 (ABC transporter type 1, transmembrane domain), IPR027417 (P-loop containing nucleoside triphosphate hydrolase)	745564	754017
Cma_004514	(2-oxoglutarate (2OG) and Fe(II)-dependent dioxygenase superfamily protein)	IPR005123 (Oxoglutarate/iron-dependent dioxygenase), IPR026992 (Non-haem dioxygenase N-terminal domain), IPR027443 (Isopenicillin N synthase-like)	755608	756942
Cma_004515	2-oxoglutarate (2OG) and Fe(II)-dependent dioxygenase superfamily protein	IPR005123 (Oxoglutarate/iron-dependent dioxygenase), IPR026992 (Non-haem dioxygenase N-terminal domain), IPR027443 (Isopenicillin N synthase-like)	757617	759898
Cma_004516	2-oxoglutarate (2OG) and Fe(II)-dependent dioxygenase superfamily protein	IPR005123 (Oxoglutarate/iron-dependent dioxygenase), IPR026992 (Non-haem dioxygenase N-terminal domain), IPR027443 (Isopenicillin N synthase-like)	764256	765550
Cma_004517	Bromodomain-containing factor 1	IPR001487 (Bromodomain)	767531	770666
Cma_004518	Unknown protein		770806	772012
Cma_004519	Senescence regulator	IPR007608 (Senescence regulator S40)	773700	774092
Cma_004520	(GDSL esterase/lipase) (1.3.5.6)	IPR013830 (SGNH hydrolase-type esterase domain)	775869	777304
Cma_004521	(AGAMOUS-like protein) (MADS-box transcription factor)	IPR002100 (Transcription factor, MADS-box), IPR002487 (Transcription factor, K-box)	778446	781710
Cma_004522	(Protein kinase, putative) (2.7.10.2)	IPR011009 (Protein kinase-like domain), IPR020683 (Ankyrin repeat-containing domain)	781731	792045
Cma_004523	RNA ligase/cyclic nucleotide phosphodiesterase family protein	IPR009097 (RNA ligase/cyclic nucleotide phosphodiesterase), IPR012386 (2',3'-cyclic-nucleotide 3'-phosphodiesterase)	792072	793307
Cma_004524	Protein NRT1/ PTR FAMILY 4.6	IPR000109 (Proton-dependent oligopeptide transporter family), IPR020846 (Major facilitator superfamily domain)	793667	798338
Cma_004525	MACPF domain protein		798369	799394
Cma_004526	Adipose-regulatory protein (Seipin), putative	IPR009617 (Adipose-regulatory protein, Seipin)	800417	801697
Cma_004527	Aquaporin	IPR000425 (Major intrinsic protein), IPR023271 (Aquaporin-like)	802258	803514
Cma_004528	Unknown protein		803399	803622
Cma_004529	Pentatricopeptide repeat-containing protein	IPR002885 (Pentatricopeptide repeat), IPR011990 (Tetratricopeptide-like helical domain)	806812	809127
Cma_004530	Splicing factor 3b subunit	IPR009846 (Splicing factor 3B subunit 5/RDS3 complex subunit 10)	809501	815529
Cma_004531	Unknown protein		816419	816705
Cma_004532	CTD small phosphatase-like protein	IPR004274 (NLI interacting factor), IPR023214 (HAD-like domain)	816443	817279
Cma_004533	Ovate family protein 5, putative	IPR006458 (Ovate protein family, C-terminal)	818784	820187
Cma_004534	(Replication factor C / DNA polymerase III gamma-tau subunit, putative) (2.7.7.7)	IPR012763 (DNA polymerase III, subunit gamma/ tau), IPR027417 (P-loop containing nucleoside triphosphate hydrolase)	822194	827487
Cma_004535	Unknown protein		827721	830296
Cma_004536	Unknown protein		830356	831169
Cma_004537	ER lumen protein-retaining receptor	IPR000133 (ER lumen protein retaining receptor)	831205	833752
Cma_004538	Plant protein of unknown function (DUF641)	IPR006943 (Domain of unknown function DUF641, plant)	836209	837606
Cma_004539	Unknown protein		836230	837485
Cma_004540	Trehalose-6-phosphate synthase	IPR001830 (Glycosyl transferase, family 20), IPR006379 (HAD-superfamily hydrolase, subfamily IIB), IPR023214 (HAD-like domain)	838904	841767
Cma_004541	B-cell lymphoma 6 protein, putative		841875	844127
Cma_004542	BnaCnng70620D protein		844367	847665
Cma_004543	Ras-related protein Rab-25	IPR001806 (Small GTPase superfamily), IPR002041 (Ran GTPase), IPR005225 (Small GTP-binding protein domain), IPR027417 (P-loop containing nucleoside triphosphate hydrolase)	848867	851222
Cma_004544	Transcription factor bHLH35-like protein		852626	857925
Cma_004545	DUF1685 family protein		858859	859281
Cma_004546	Leucine-rich repeat receptor-like protein kinase family protein	IPR001611 (Leucine-rich repeat)	859484	860779
Cma_004547	50S ribosomal protein L5	IPR002132 (Ribosomal protein L5), IPR011016 (Zinc finger, RING-CH-type), IPR013083 (Zinc finger, RING/FYVE/PHD-type), IPR022803 (Ribosomal protein L5 domain)	862237	866724
Cma_004548	receptor-like protein kinase 2	IPR001611 (Leucine-rich repeat), IPR011009 (Protein kinase-like domain), IPR013210 (Leucine-rich repeat-containing N-terminal, type 2), IPR013320 (Concanavalin A-like lectin/glucanase domain)	869258	872886
Cma_004549	Protein kinase superfamily protein	IPR011009 (Protein kinase-like domain)	874388	878232
Cma_004550	serine/threonine protein kinase 1	IPR020636 (Calcium/calmodulin-dependent/calcium-dependent protein kinase)	881185	882591
Cma_004551	Unknown protein		883189	883476
Cma_004552	(2-aminoethanethiol dioxygenase) (1.13.11.19)	IPR012864 (Cysteamine dioxygenase), IPR014710 (RmlC-like jelly roll fold)	884097	887588
Cma_004553	MYB-like transcription factor family protein	IPR009057 (Homeodomain-like)	890321	891684
Cma_004554	DUF4228 domain protein	IPR025322 (Protein of unknown function DUF4228, plant)	893069	893551
Cma_004555	Transcription factor, putative		895632	898481
Cma_004556	Dof zinc finger protein	IPR003851 (Zinc finger, Dof-type)	900511	901032
Cma_004557	U-box domain-containing 7-like protein	IPR016024 (Armadillo-type fold)	903751	907574
Cma_004558	Unknown protein		906943	909499
Cma_004559	Trichome birefringence-like protein	IPR025846 (PMR5 N-terminal domain), IPR026057 (PC-Esterase)	910483	913117
Cma_004560	Protein CHUP1, chloroplastic-like protein	IPR011719 (Conserved hypothetical protein CHP02058), IPR018316 (Tubulin/FtsZ, 2-layer sandwich domain)	911030	921404
Cma_004561	(GDSL esterase/lipase) (1.3.5.6)	IPR013830 (SGNH hydrolase-type esterase domain)	924701	927696
Cma_004562	Pyruvate decarboxylase	IPR011766 (Thiamine pyrophosphate enzyme, C-terminal TPP-binding), IPR012110 (Thiamine pyrophosphate (TPP)-dependent enzyme), IPR029035 (DHS-like NAD/FAD-binding domain), IPR029061 (Thiamin diphosphate-binding fold)	927716	930228
Cma_004563	Unknown protein		930373	930827
Cma_004564	(GDSL esterase/lipase) (3.1.-.-)	IPR013830 (SGNH hydrolase-type esterase domain)	931285	934118
Cma_004565	Unknown protein		935201	940208
Cma_004566	HXXXD-type acyl-transferase family protein	IPR003480 (Transferase), IPR023213 (Chloramphenicol acetyltransferase-like domain)	945937	947526
Cma_004567	Magnesium chelatase subunit I	IPR011775 (Magnesium chelatase, ATPase subunit I), IPR027417 (P-loop containing nucleoside triphosphate hydrolase)	948184	949979
Cma_004568	Ring finger protein, putative	IPR013083 (Zinc finger, RING/FYVE/PHD-type)	952074	952814
Cma_004569	(GDSL esterase/lipase) (1.3.5.6)	IPR008383 (Apoptosis inhibitory 5), IPR010591 (ATP11), IPR013830 (SGNH hydrolase-type esterase domain)	953771	966544
Cma_004570	Ethylene-responsive transcription factor, putative	IPR016177 (DNA-binding domain)	968495	969325
Cma_004571	WUSCHEL-related homeobox 9-like protein	IPR009057 (Homeodomain-like)	974196	975653
Cma_004572	28 kDa heat-and acid-stable phosphoprotein	IPR019380 (Casein kinase substrate, phosphoprotein PP28)	978839	982122
Cma_004573	Elongation factor P-like protein, putative isoform 2		982164	988397
Cma_004574	Unknown protein		988480	989432
Cma_004575	Vascular plant one zinc finger transcription factor protein		989442	990824
Cma_004576	Vascular plant one zinc finger transcription factor protein		990883	993482
Cma_004577	Optic atrophy 3 protein (OPA3)	IPR010754 (Optic atrophy 3-like)	994013	996605
Cma_004578	Auxin response factor	IPR010525 (Auxin response factor), IPR015300 (DNA-binding pseudobarrel domain)	1002858	1006407
Cma_004579	MLO-like protein	IPR004326 (Mlo-related protein)	1006485	1010443
Cma_004580	Glutaredoxin, putative	IPR012336 (Thioredoxin-like fold)	1012130	1013152
Cma_004581	Guanylate-binding family protein	IPR003191 (Guanylate-binding protein, C-terminal), IPR015894 (Guanylate-binding protein, N-terminal), IPR027417 (P-loop containing nucleoside triphosphate hydrolase)	1013216	1021980
Cma_004582	Unknown protein		1022012	1022351
Cma_004583	NAC domain-containing protein 21/22, putative	IPR003441 (NAC domain)	1022519	1024707
Cma_004584	(Protein kinase) (Receptor-like kinase)	IPR011009 (Protein kinase-like domain), IPR013320 (Concanavalin A-like lectin/glucanase domain)	1026495	1027520
Cma_004585	Receptor kinase	IPR001611 (Leucine-rich repeat), IPR003591 (Leucine-rich repeat, typical subtype), IPR011009 (Protein kinase-like domain), IPR013210 (Leucine-rich repeat-containing N-terminal, type 2), IPR025875 (Leucine rich repeat 4)	1028718	1031717
Cma_004586	DUF679 domain membrane protein	IPR007770 (Protein of unknown function DUF679)	1032639	1033336
Cma_004587	Unknown protein	IPR004853 (Triose-phosphate transporter domain), IPR007759 (DNA-directed RNA polymerase delta subunit/Asxl), IPR009057 (Homeodomain-like), IPR018501 (DDT domain superfamily), IPR028941 (WHIM2 domain)	1033827	1052069
Cma_004588	DnaJ subfamily B member 13	IPR001623 (DnaJ domain), IPR002939 (Chaperone DnaJ, C-terminal)	1052752	1054111
Cma_004589	Unknown protein		1054126	1055093
Cma_004590	Transmembrane protein, putative		1054608	1055096
Cma_004591	E6-1 protein kinase		1056268	1057080
Cma_004592	Dehydration-induced 19	IPR008598 (Drought induced 19 protein-like, zinc-binding domain), IPR027935 (Protein dehydration-induced 19, C-terminal)	1060163	1067339

## Sheet: Table S4
Table S4 Vine phenotypes and genotypes of gene Cma_004516 in F2:3 families.
No.	Parents and F1	Genotypes of gene Cma_004516	Vine phenotypes
1	Rimu (female parent)	V	V
2	SQ026 (male parent)	B	B
3	F1	H	H
	F2 population		F2:3 families
	Vines	Genotypes of gene Cma_004516	Vine phenotypes
1	B1	H	H
2	B2	B	B
3	B3	B	B
4	B4	V	V
5	B5	H	H
6	B6	H	H
7	B7	V	V
8	B8	H	H
9	B9	B	B
10	B10	H	H
11	B11	V	V
12	B12	V	V
13	B13	B	B
14	B14	H	H
15	B15	B	B
16	B16	V	V
17	B17	V	V
18	B18	H	H
19	B19	H	H
20	B20	V	V
21	B21	B	B
22	B22	H	H
23	B23	H	H
24	B24	B	B
25	B25	V	V
26	B26	V	V
27	B27	B	B
28	B28	V	V
29	B29	H	H
30	B30	H	H
31	B31	V	V
32	B32	H	H
33	B33	H	H
34	B34	H	H
35	B35	H	H
36	B36	H	H
37	B37	H	H
38	B38	H	H
39	B39	B	B
40	B40	H	H
41	B41	H	H
42	B42	V	V
43	B43	H	H
44	B44	B	B
45	B45	H	H
46	B46	V	V
47	B47	V	V
48	B48	B	B
49	B49	H	H
50	B50	H	H
51	B51	H	H
52	B52	B	B
53	B53	B	B
54	B54	B	B
55	B55	B	B
56	B56	H	H
57	B57	B	B
58	B58	V	V
59	B59	H	H
60	B60	B	B
61	B61	B	B
62	B62	H	H
63	B63	B	B
64	B64	H	H
65	B65	B	B
66	B66	H	H
67	B67	H	H
68	B68	B	B
69	B69	H	H
70	B70	B	B
71	B71	V	V
72	B72	B	B
73	B73	H	H
74	B74	B	B
75	B75	B	B
76	B76	B	B
77	B77	H	H
78	B78	B	B
79	B79	V	V
80	B80	B	B
81	B81	B	B
82	B82	H	H
83	B83	V	V
84	B84	H	H
85	B85	B	B
86	B86	H	H
87	B87	H	H
88	B88	B	B
89	B89	H	H
90	B90	H	H
91	B91	V	V
92	B92	H	H
93	B93	H	H
94	B94	B	B
95	B95	H	H
96	B96	V	V
97	B97	H	H
98	B98	H	H
99	B99	B	B
100	B100	H	H
101	B101	V	V
102	B102	H	H
103	B103	B	B
104	B104	V	V
105	B105	H	H
106	B106	B	B
107	B107	B	B
108	B108	V	V
109	B109	H	H
110	B110	B	B
111	B111	H	H
112	B112	H	H
113	B113	H	H
114	B114	V	V
115	B115	H	H
116	B116	H	H
117	B117	H	H
118	B118	B	B
119	B119	V	V
120	B120	H	H
121	B121	B	B
122	B122	B	B
123	B123	H	H
124	B124	B	B
125	B125	B	B
126	B126	B	B
127	B127	H	H
128	B128	V	V
129	B129	H	H
130	B130	H	H
131	B131	V	V
132	B132	B	B
133	B133	V	V
134	B134	B	B
135	B135	V	V
136	B136	H	H
137	B137	B	B
138	B138	B	B
139	B139	H	H
140	B140	H	H
141	B141	H	H
142	B142	B	B
143	B143	V	V
144	B144	V	V
145	B145	H	H
146	B146	H	H
147	B147	H	H
148	B148	H	H
149	B149	B	B
150	B150	H	H
151	B151	H	H
152	B152	B	B
153	B153	V	V
154	B154	H	H
155	B155	H	H
156	B156	V	V
157	B157	V	V
158	B158	H	H
159	B159	H	H
160	B160	H	H
161	B161	H	H
162	B162	H	H
163	B163	B	B
164	B164	H	H
165	B165	B	B
166	B166	H	H
167	B167	H	H
168	B168	B	B
169	B169	B	B
170	B170	H	H
171	B171	H	H
172	B172	H	H
173	B173	V	V
174	B174	B	B
175	B175	V	V
176	B176	H	H
177	B177	B	B
178	B178	H	H
179	B179	V	V
180	B180	H	H
181	B181	H	H
182	B182	H	H
183	B183	B	B
184	B184	V	V
185	B185	V	V
186	B186	V	V
V, vine type; B, bush type;H, heterozygous

## Sheet: Table S5
Table S5 Vine phenotypes and genotypes of gene Cma_004516 in the second F2 population.
F2 Individual	Vine phenotype	Genotype
C1	V	V
C2	V	V
C3	H	H
C4	B	B
C5	B	B
C6	H	H
C7	V	V
C8	H	H
C9	H	H
C10	B	B
C11	H	H
C12	V	V
C13	H	H
C14	V	V
C15	H	H
C16	B	B
C17	H	H
C18	H	H
C19	H	H
C20	H	H
C21	H	H
C22	V	V
C23	V	V
C24	H	H
C25	V	V
C26	B	B
C27	V	V
C28	V	V
C29	V	V
C30	H	H
C31	H	H
C32	H	H
C33	V	V
C34	V	V
C35	V	V
C36	B	B
C37	H	H
C38	H	H
C39	H	H
C40	B	B
C41	V	V
C42	V	V
C43	B	B
C44	B	B
C45	B	B
C46	B	B
C47	H	H
C48	H	H
C49	B	B
C50	B	B
C51	B	B
C52	H	H
C53	B	B
C54	B	B
C55	B	B
C56	V	V
C57	H	H
C58	B	B
C59	B	B
C60	B	B
C61	B	B
C62	B	B
C63	H	H
C64	V	V
C65	B	B
C66	B	B
C67	H	H
C68	B	B
C69	H	H
C70	V	V
C71	V	V
C72	V	V
C73	B	B
C74	H	H
C75	V	V
C76	H	H
C77	B	B
C78	B	B
C79	H	H
C80	B	B
C81	V	V
C82	V	V
C83	B	B
C84	V	V
C85	V	V
C86	H	H
C87	V	V
C88	H	H
C89	H	H
C90	H	H
C91	H	H
C92	V	V
C93	H	H
C94	V	V
C95	B	B
C96	V	V
C97	V	V
C98	V	V
C99	V	V
C100	V	V
C101	B	B
C102	H	H
C103	B	B
C104	H	H
C105	H	H
C106	V	V
C107	H	H
C108	V	V
C109	V	V
C110	V	V
C111	H	H
C112	B	B
C113	B	B
C114	H	H
C115	B	B
C116	B	B
C117	B	B
C118	H	H
C119	B	B
C120	V	V
C121	H	H
C122	B	B
C123	H	H
C124	B	B
C125	H	H
C126	H	H
C127	H	H
C128	B	B
C129	B	B
C130	H	H
C131	B	B
C132	B	B
C133	H	H
C134	V	V
C135	H	H
C136	H	H
C137	H	H
C138	V	V
C139	H	H
C140	B	B
C141	V	V
C142	B	B
C143	H	H
C144	B	B
C145	B	B
C146	H	H
C147	H	H
C148	B	B
C149	H	H
C150	B	B
C151	H	H
C152	H	H
C153	V	V
C154	B	B
C155	B	B
C156	V	V
C157	B	B
C158	B	B
C159	V	V
C160	B	B
C161	V	V
C162	B	B
C163	B	B
C164	B	B
C165	H	H
C166	V	V
C167	H	H
C168	H	H
C169	H	H
C170	B	B
C171	B	B
C172	H	H
C173	V	V
C174	V	V
C175	H	H
C176	V	V
C177	V	V
C178	H	H
C179	H	H
C180	V	V
C181	B	B
C182	H	H
C183	B	B
C184	H	H
C185	H	H
C186	H	H
C187	V	V
C188	B	B
C189	B	B
C190	B	B
C191	H	H
C192	H	H
C193	B	B
C194	V	V
C195	H	H
C196	V	V
C197	H	H
C198	B	B
C199	V	V
C200	H	H
C201	V	V
V, vine type; B, bush type;H, heterozygous

## Sheet: Table S6
Table S6 Varieties and their vine phenotypes and genotypes of gene Cma_004516.
NO.	Variety code	Name	Vine phenotypesa	Genotypes
1	NG01038	Jiang Jun	H	H
2	NG01008	Hei Feng	B	H
3	NG02015	Huang Jin NO.2	V	V
4	NG02016	Xin Jincheng	V	V
5	NG03004	Xiao Bei	V	V
6	NG02140	JHN-1	V	V
7	NG03046	JHN-2	V	V
8	NG01003	Hei Jing	B	H
9	NG01004	Hei Jing NO. 1	B	H
10	NG01005	Hei Jing NO. 4	V	V
11	NG02017	Quan Xin	V	V
12	NG02018	Baizi Quanxin	V	V
13	NG01061	Bush Muli	B	H
14	NG02067	Bush Jinli	B	H
15	NG02141	ZhaoYang	V	V
16	NG02142	Ming Yue	V	V
17	NG03022	DF-M029	H	H
18	NG02157	Long Tian	H	H
19	NG02158	Long Mi	V	V
20	NG02004	Duan Hong	B	H
21	NG01069	Junchuan Tianli	H	H
22	NG02145	Junchuan Jinli	V	V
23	NG02146	Junchuan Hongpi	V	V
24	NG03052	Hei Beibei	V	V
25	NG01009	10SQ1113	V	V
26	NG02062	09SQ906	V	V
27	NG03001	09SQ1023	V	V
28	NG03002	09SQ937	V	V
29	NG01040	Shi Nong NO.5	V	V
30	NG01041	Shi Nong NO.6	V	V
31	NG01042	Shi Nong NO.7	B	H
32	NG01043	Shi Nong NO.8	B	H
33	NG03016	Shi Nong NO.1	V	V
34	NG03017	Shi Nong NO.2	V	V
35	NG03018	Shi Nong NO.3	V	V
36	NG03019	Shi Nong NO.4	V	V
37	NG03047	SQ1501	V	V
38	NG03049	SQ1503	V	V
39	NG03050	SQ1504	V	V
40	NG03051	SQ1505	V	V
41	NG01013	Zaoshu Jinglvli	V	V
42	NG01014	Xin Duanman Jinglvli	B	H
43	NG01015	Duanman Jingmoli	B	H
44	NG01016	Jing Lvli	V	H
45	NG01017	Jing Mili	B	B
46	NG01018	49-16	V	V
47	NG01019	49-5-39-1	V	V
48	NG01020	50-1-38-2	V	V
49	NG01021	50-7-40-1	V	V
50	NG01022	51-6-38-2	V	V
51	NG01023	51-7-39-18	V	V
52	NG01024	51-11-40-1	V	V
53	NG01026	2012-08-02	B	B
54	NG01027	2012-08-13	B	B
55	NG01028	11-9-13-1	B	B
56	NG01029	47-3-26-1	V	V
57	NG01030	47-2-51—2	V	V
58	NG01031	500-57-492—6	V	V
59	NG01032	500-57-493	V	V
60	NG01033	500-57-495	V	V
61	NG01034	500-99-496-104	V	V
62	NG01035	500-99-498	V	V
63	NG02022	Zaoshu Jinghongli	B	H
64	NG02023	Jing Hongli	V	V
65	NG02024	Duanman JinghongliA	B	H
66	NG02025	Duanman JinghongliB	B	H
67	NG02026	141-148	B	B
68	NG02027	142-148	B	B
69	NG02028	143-148	B	B
70	NG02029	144-148	B	B
71	NG02030	145-148	B	B
72	NG02031	146-141	B	H
73	NG02032	146-142	B	B
74	NG02033	146-184-2	V	V
75	NG02034	147-143	B	B
76	NG02035	147-144	B	B
77	NG02037	148-184-2	B	H
78	NG02038	148-18-150-1	V	V
79	NG02039	1157-14-150-4	V	V
80	NG02040	161-150	V	V
81	NG02041	171-150	V	V
82	NG02042	177-150	V	V
83	NG02043	255-2-168-4	V	V
84	NG02044	547-541	B	H
85	NG02045	547-542	B	H
86	NG02046	547-543	B	H
87	NG02047	547-544	B	H
88	NG02048	547-545	B	H
89	NG02049	547-546	B	H
90	NG02050	548-541	B	B
91	NG02051	548-542	B	B
92	NG02052	548-543	B	B
93	NG02053	548-544	B	B
94	NG02054	548-545	B	B
95	NG02055	548-546	B	B
96	NG02056	549-541	B	H
97	NG02057	549-542	B	H
98	NG02058	549-543	B	H
99	NG02059	549-544	B	H
100	NG02060	549-545	B	H
101	NG02061	549-546	B	H
102	NG03006	606-608	V	V
103	NG02001	Jingyu Hongli	V	V
104	NG02002	Zaoshu Jingyu Hongli	B	B
105	NG02003	Duanman Hongli	B	B
106	NG03068	Sa Lang	V	V
107	NG01065	Wei Li	H	H
108	NG01066	Ya Mei	H	H
109	NG03023	Yaxiya Mini	V	V
110	NG01062	PS324	B	B
111	NG01063	PS325	B	H
112	NG02071	PS328	V	V
113	NG02072	PS329	V	V
114	NG03024	Xiao Beibei	V	V
115	NG03025	Da Beibei	H	H
116	NG03026	PL321	V	V
117	NG03027	PL322	V	V
118	NG02012	Zheng Da No.33	V	V
119	NG02013	Zheng Da No.34	V	V
120	NG02014	Jin Mama	V	V
121	NG01039	Gansu Lvli	H	H
122	NG02150	You Yangte No.5	H	H
123	NG02151	Ke Renguo	V	V
124	NG02006	Long Xindan	V	V
125	NG02154	Hai Mei No.1	V	V
126	NG02155	Hai Mei No.2	B	H
127	NG02156	Hai Mei No.3	B	H
129	NG01010	Sheng Li	H	H
130	NG01006	Jin Yuan	H	H
131	NG02019	Hong Li No.2	V	V
132	NG02020	Hong Li No.3	V	V
133	NG02021	Hong Li No.4	V	V
134	NG03005	Bei Li	H	H
135	NG02063	Hong Sheng No.2	V	V
136	NG01072	Gan Liwang	H	H
137	NG02153	Hong Jinli	V	V
138	NG02064	Pk-111	B	B
139	NG01070	Hei Mibao	B	H
140	NG01071	Hei Mi	V	V
141	NG02152	Jin Mibao	B	H
142	NG02066	Hong Li No.2	V	V
143	NG01011	Li Bai	V	V
144	NG02005	Hong Xing	V	V
145	NG03020	Bei Bei No.2	V	V
146	NG01064	Nong Changzhu	B	B
147	NG02069	Mei Yan No.3	V	V
148	NG02070	Yan Yang	B	H
149	NG01012	Tian Li	V	V
150	NG02011	Hong Yun	V	V
151	NG01001	P-1	H	H
152	NG01002	10-86-5	V	V
153	NG02007	11-71-3	V	V
154	NG02008	11-94-5	V	V
155	NG02009	11-87-3	V	V
156	NG02010	10-70-4	V	V
157	NG01060	Yong An No.2	V	V
158	NG02065	Yong An No.6	V	V
159	NG02068	Hong Xiu	B	H
160	NG01036	Zhong Li No.2	V	V
161	NG03003	Zhong Li No.3	H	H
162	NG02147	CH-1	V	V
163	NG02148	CQ-1	V	V
164	NG01068	Zhong Li No.6	H	H
asometimes it is difficult to distinguish btween the short vine (bush type) and the median length of vine (heterozygous).

## Sheet: Tbale S7
Table S7 Primers used in the present study.
Name	Sequence
Primers used for validation of InDels in promoter region of gene Cma_004516
P1	GTGTCTCATTCAACTAGTTTCGCAT
P2	TCTTTCTTTAAGCCTAATCCCAAC
P3	TTCACATGGTATCAGAGCCCTC
Primers used for semi-quantitative and quantitative RT-PCR
qCmB2-F	TTTATATGATCACCCATCCTCTTTC
qCmB2-R	CTCAACAACGTCATCGCTATCTT
Cma004514-F	TTTATGCTCCCCACTTACTTAAGG
Cma004514-R	GCCATTAATTCAAGCAGTTTCAT
Cma004515-F	CTGTTAAACCACTTCCAAATGC
Cma004515-R	GGAATGTAGCTACTGAAAGCCTCT
EF-1A-F	CTGCTGAGATGAACAAAAGGTC
EF-1A-R	TGTGCAGTAGTACTTGGTGGTCTC
Primers used for promoter activity analysis
PL-F	cgggatccTCTCATTCAACTAGTTTCGCAT
P-R	cggaattcCCTCTCTTCTTCTCTTGGCTG
PS-F	cgggatccCCTTGCATGTTCAATGTATGC
Artificial restriction sites within primers were shown in lowercase
